# Supplementary material for: Plasma-Assisted Atomic Layer Deposition of IrO2 for Neuroelectronics
Source: Nanomaterials (Basel). 2023 Mar 8;13(6):976. doi: 10.3390/nano13060976 (PMC10052997; doi:10.3390/nano13060976)
Supplement: Supplementary file 1 [file nanomaterials-13-00976-s001.zip]

Archive with 1 entries (1 files):
- nanomaterials-2260662-supplementary.pdf
